# Supplementary material for: Media coverage, fake news, and the diffusion of xenophobic violence: A fine-grained county-level analysis of the geographic and temporal patterns of arson attacks during the German refugee crisis 2015–2017
Source: PLoS One. 2023 Jul 20;18(7):e0288645. doi: 10.1371/journal.pone.0288645 (PMC10358929; doi:10.1371/journal.pone.0288645)
Supplement: S1 File — (ZIP) [file pone.0288645.s005.zip]

Archive with 2 entries (2 files):
- data_2021.dta
- stata code.do
