# Supplementary material for: Media coverage, fake news, and the diffusion of xenophobic violence: A fine-grained county-level analysis of the geographic and temporal patterns of arson attacks during the German refugee crisis 2015–2017
Source: PLoS One. 2023 Jul 20;18(7):e0288645. doi: 10.1371/journal.pone.0288645 (PMC10358929; doi:10.1371/journal.pone.0288645)
Supplement: S1 File — (ZIP) [file pone.0288645.s005.zip › stata code.do]

/*******************************************************************************

Media coverage, fake news, and the diffusion of xenophobic violence. 
A fine-grained county-level analysis of the geographic and temporal patterns 
of arson attacks during the German refugee crisis 2015-2017 
 
Thomas Hinz
Johannes Laufer
Sandra Walzenbach
Franziska Weeber

*******************************************************************************/

* * * 								General							       * * *

* m01 - Gesamtdeutschland, Previous Attacks
* m02 - Gesamtdeutschland, Media Coverage
* m03 - Gesamtdeutschland, Hoaxes
* m04 - Gesamtdeutschland, Complete, no Asylum Seekers or East/West
* m05 - Gesamtdeutschland, Complete, no East/West
* m06 - Gesamtdeutschland, Complete
* m07 - Westdeutschland, Previous Attacks
* m08 - Westdeutschland, Media Coverage
* m09 - Westdeutschland, Hoaxes
* m10 - Westdeutschland, Complete, no Asylum Seekers or East/West
* m11 - Westdeutschland, Complete, no East/West
* m12 - Ostdeutschland, Previous Attacks
* m13 - Ostdeutschland, Media Coverage
* m14 - Ostdeutschland, Hoaxes
* m15 - Ostdeutschland, Complete, no Asylum Seekers or East/West
* m16 - Ostdeutschland, Complete, no East/West

* * * 							Robustness							       * * *

* m17 - Gesamtdeutschland, Complete, no East/West, Lag 2 Timeslots
* m18 - Westdeutschland, Complete, no East/West, Lag 2 Timeslots
* m19 - Ostdeutschland, Complete, no East/West, Lag 2 Timeslots
* m20 - Gesamtdeutschland, Complete, no East/West, Lag 2 Counties
* m21 - Westdeutschland, Complete, no East/West, Lag 2 Counties
* m22 - Ostdeutschland, Complete, no East/West, Lag 2 Counties
* m23 - Gesamtdeutschland, Complete, no East/West, Lag 2 Timeslots & Counties
* m24 - Westdeutschland, Complete, no East/West, Lag 2 Timeslots & Counties
* m25 - Ostdeutschland, Complete, no East/West, Lag 2 Timeslots & Counties
* m26 - Gesamtdeutschland, Complete, no East/West, 2014 Asylum Seekers
* m27 - Westdeutschland, Complete, no East/West, 2014 Asylum Seekers
* m28 - Ostdeutschland, Complete, no East/West, 2014 Asylum Seekers
* m29 - Gesamtdeutschland, Complete, 4 Week Event Decay
* m30 - Gesamtdeutschland, Complete, 6 Week Event Decay
* m31 - Gesamtdeutschland, Complete, 8 Week Event Decay
* m32 - Gesamtdeutschland, Complete, 10 Week Event Decay
* m33 - Gesamtdeutschland, Complete, 12 Week Event Decay

capture log close
cls
clear
set more off, permanently
set graphics on
set autotabgraphs on
set matsize 11000
eststo clear
ssc install coefplot
cd ""


use data_2021, clear

label var y_binary "Arson Attack (y/n)"
label var attackenL1N1 "Previous Attacks"
label var medienL1N1 "Local Media"
label var hoaxL1N1 "Hoaxes"
label var attackenL12N1 "Previous Attacks (4 Weeks)"
label var medienL12N1 "Local Media (4 Weeks)"
label var hoaxL12N1 "Hoaxes (4 Weeks)"
label var attackenL1N12 "Previous Attacks (2 Neighbors)"
label var medienL1N12 "Local Media (2 Neighbors)"
label var hoaxL1N12 "Hoaxes (2 Neighbors)"
label var attackenL12N12 "Previous Attacks (4W, 2N)"
label var medienL12N12 "Local Media (4W, 2N)"
label var hoaxL12N12 "Hoaxes (4W, 2N)"
label var einw "Population"
label var npd "NPD-Voters"
label var ausl "Foreigners"
label var aq "Unemployment"
label var sil "New Year's Eve"
label var gren "Border Opening"
label var sil_2 "New Year's Eve (4W Decay)"
label var gren_2 "Border Opening (4W Decay)"
label var sil_3 "New Year's Eve (6W Decay)"
label var gren_3 "Border Opening (6W Decay)"
label var sil_4 "New Year's Eve (8W Decay)"
label var gren_4 "Border Opening (8W Decay)"
label var sil_5 "New Year's Eve (10W Decay)"
label var gren_5 "Border Opening (10W Decay)"
label var sil_6 "New Year's Eve (12W Decay)"
label var gren_6 "Border Opening (12W Decay)"
label var asyl "Asylum Seekers"
label var asyl_2014 "Asylum Seekers 2014"
label var east "Eastern Germany"

estpost correlate einw aq ausl asyl npd gren sil attackenL1N1 medienL1N1 hoaxL1N1 east, matrix listwise
esttab using correlation.rtf, unstack not noobs compress b(3) replace label
eststo clear

estpost summarize einw aq ausl asyl npd gren sil attackenL1N1 medienL1N1 hoaxL1N1 east, detail
esttab . using summary_statistics_germany.rtf,  ///
	cells("mean min max p10 p25 p50 p75 p90 sd skewness count") noobs b(3) replace label
eststo clear

estpost summarize einw aq ausl asyl npd gren sil attackenL1N1 medienL1N1 hoaxL1N1 if east == 1, detail
esttab using summary_statistics_east.rtf,  ///
	cells("mean min max p10 p25 p50 p75 p90 sd skewness count") noobs b(3) replace label
eststo clear

estpost summarize einw aq ausl asyl npd gren sil attackenL1N1 medienL1N1 hoaxL1N1 if east == 0, detail
esttab using summary_statistics_west.rtf, compress ///
	cells("mean min max p10 p25 p50 p75 p90 sd skewness count") noobs b(3) replace label
eststo clear


/******************************************************************************/
*								  Germany 									   *	
/******************************************************************************/

/* * * * * * * * * * * * * * * * * *   m01  * * * * * * * * * * * * * * * * * */
set more off
eststo clear
xtlogit y_binary einw aq ausl npd gren sil attackenL1N1
eststo: mfx
coefplot, drop(_cons) ///
     xline(0, lcolor(gs10)) xtitle(" ""Average Marginal Effect") ///
     graphregion(color(gs16)) ///
     mcolor(ebblue) ciopts(lcolor(ebblue)) ///
     name(m01, replace)
graph export m01.png, name(m01) replace

/* * * * * * * * * * * * * * * * * *   m02  * * * * * * * * * * * * * * * * * */
xtlogit y_binary einw aq ausl npd gren sil medienL1N1 
eststo: mfx
coefplot, drop(_cons) ///
     xline(0, lcolor(gs10)) xtitle(" ""Average Marginal Effect") ///
     graphregion(color(gs16)) ///
     mcolor(ebblue) ciopts(lcolor(ebblue)) ///
     name(m02, replace)
graph export m02.png, name(m02) replace

/* * * * * * * * * * * * * * * * * *   m03  * * * * * * * * * * * * * * * * * */
xtlogit y_binary einw aq ausl npd gren sil hoaxL1N1 
eststo: mfx
coefplot, drop(_cons) ///
     xline(0, lcolor(gs10)) xtitle(" ""Average Marginal Effect") ///
     graphregion(color(gs16)) ///
     mcolor(ebblue) ciopts(lcolor(ebblue)) ///
     name(m03, replace)
graph export m03.png, name(m03) replace

/* * * * * * * * * * * * * * * * * *   m04  * * * * * * * * * * * * * * * * * */
xtlogit y_binary einw aq ausl npd gren sil attackenL1N1 medienL1N1 hoaxL1N1 
eststo: mfx
coefplot, drop(_cons) ///
     xline(0, lcolor(gs10)) xtitle(" ""Average Marginal Effect") ///
     graphregion(color(gs16)) ///
     mcolor(ebblue) ciopts(lcolor(ebblue)) ///
     name(m04, replace)
graph export m04.png, name(m04) replace

/* * * * * * * * * * * * * * * * * *   m05  * * * * * * * * * * * * * * * * * */
xtlogit y_binary einw aq ausl asyl npd gren sil attackenL1N1 medienL1N1 hoaxL1N1
eststo: mfx
coefplot, drop(_cons) ///
     xline(0, lcolor(gs10)) xtitle(" ""Average Marginal Effect") ///
     graphregion(color(gs16)) ///
     mcolor(ebblue) ciopts(lcolor(ebblue)) ///
     name(m05, replace)
graph export m05.png, name(m05) replace

/* * * * * * * * * * * * * * * * * *   m06  * * * * * * * * * * * * * * * * * */
xtlogit y_binary einw aq ausl asyl npd gren sil attackenL1N1 medienL1N1 hoaxL1N1 east
eststo: mfx
coefplot, drop(_cons) ///
     xline(0, lcolor(gs10)) xtitle(" ""Average Marginal Effect") ///
     graphregion(color(gs16)) ///
     mcolor(ebblue) ciopts(lcolor(ebblue)) ///
     name(m06, replace)
graph export m06.png, name(m06) replace

/* * * * * * * * * * * * * * * * * *  Table * * * * * * * * * * * * * * * * * */
	
esttab using germany.rtf, margin cells(b(fmt(3) star) se(par(`"("' `")"') fmt(3)) ///
	p(par(`"["' `"]"') fmt(3))) scalars(chi2 p) sfmt(3) ///
	label replace compress discrete("") ///
	order(einw aq ausl asyl npd gren sil attackenL1N1 medienL1N1 hoaxL1N1 east) ///
	mtitles("Attacks" "Media" "Hoaxes" "Complete" "Complete + AS" "Complete + AS + E/W" )
eststo clear


/******************************************************************************/
*							  Western Germany 								   *	
/******************************************************************************/

/* * * * * * * * * * * * * * * * * *   m07  * * * * * * * * * * * * * * * * * */
xtlogit y_binary einw aq ausl npd gren sil attackenL1N1 if east == 0
eststo: mfx
coefplot, drop(_cons) ///
     xline(0, lcolor(gs10)) xtitle(" ""Average Marginal Effect") ///
     graphregion(color(gs16)) ///
     mcolor(ebblue) ciopts(lcolor(ebblue)) ///
     name(m07, replace)
graph export m07.png, name(m07) replace

/* * * * * * * * * * * * * * * * * *   m08  * * * * * * * * * * * * * * * * * */
xtlogit y_binary einw aq ausl npd gren sil medienL1N1 if east == 0
eststo: mfx
coefplot, drop(_cons) ///
     xline(0, lcolor(gs10)) xtitle(" ""Average Marginal Effect") ///
     graphregion(color(gs16)) ///
     mcolor(ebblue) ciopts(lcolor(ebblue)) ///
     name(m08, replace)
graph export m08.png, name(m08) replace

/* * * * * * * * * * * * * * * * * *   m09  * * * * * * * * * * * * * * * * * */
xtlogit y_binary einw aq ausl npd gren sil hoaxL1N1 if east == 0
eststo: mfx
coefplot, drop(_cons) ///
     xline(0, lcolor(gs10)) xtitle(" ""Average Marginal Effect") ///
     graphregion(color(gs16)) ///
     mcolor(ebblue) ciopts(lcolor(ebblue)) ///
     name(m09, replace)
graph export m09.png, name(m09) replace

/* * * * * * * * * * * * * * * * * *   m10  * * * * * * * * * * * * * * * * * */
xtlogit y_binary einw aq ausl npd gren sil attackenL1N1 medienL1N1 hoaxL1N1 if east == 0
eststo: mfx
coefplot, drop(_cons) ///
     xline(0, lcolor(gs10)) xtitle(" ""Average Marginal Effect") ///
     graphregion(color(gs16)) ///
     mcolor(ebblue) ciopts(lcolor(ebblue)) ///
     name(m10, replace)
graph export m10.png, name(m10) replace

/* * * * * * * * * * * * * * * * * *   m11  * * * * * * * * * * * * * * * * * */
xtlogit y_binary einw aq ausl asyl npd gren sil attackenL1N1 medienL1N1 hoaxL1N1 if east == 0
eststo: mfx
coefplot, drop(_cons) ///
     xline(0, lcolor(gs10)) xtitle(" ""Average Marginal Effect") ///
     graphregion(color(gs16)) ///
     mcolor(ebblue) ciopts(lcolor(ebblue)) ///
     name(m11, replace)
graph export m11.png, name(m11) replace

/* * * * * * * * * * * * * * * * * *  Table * * * * * * * * * * * * * * * * * */

esttab using western_germany.rtf, margin cells(b(fmt(3) star) se(par(`"("' `")"') fmt(3)) ///
	p(par(`"["' `"]"') fmt(3))) scalars(chi2 p) sfmt(3) ///
	label replace compress discrete("") ///
	order(einw aq ausl asyl npd gren sil attackenL1N1 medienL1N1 hoaxL1N1) ///
	mtitles("Attacks" "Media" "Hoaxes" "Complete" "Complete + AS")
eststo clear


/******************************************************************************/
*							  Eastern Germany 								   *	
/******************************************************************************/

/* * * * * * * * * * * * * * * * * *   m12  * * * * * * * * * * * * * * * * * */
xtlogit y_binary einw aq ausl npd gren sil attackenL1N1 if east == 1
eststo: mfx
coefplot, drop(_cons) ///
     xline(0, lcolor(gs10)) xtitle(" ""Average Marginal Effect") ///
     graphregion(color(gs16)) ///
     mcolor(ebblue) ciopts(lcolor(ebblue)) ///
     name(m12, replace)
graph export m12.png, name(m12) replace

/* * * * * * * * * * * * * * * * * *   m13  * * * * * * * * * * * * * * * * * */
xtlogit y_binary einw aq ausl npd gren sil medienL1N1 if east == 1
eststo: mfx
coefplot, drop(_cons) ///
     xline(0, lcolor(gs10)) xtitle(" ""Average Marginal Effect") ///
     graphregion(color(gs16)) ///
     mcolor(ebblue) ciopts(lcolor(ebblue)) ///
     name(m13, replace)
graph export m13.png, name(m13) replace

/* * * * * * * * * * * * * * * * * *   m14  * * * * * * * * * * * * * * * * * */
xtlogit y_binary einw aq ausl npd gren sil hoaxL1N1 if east == 1
eststo: mfx
coefplot, drop(_cons) ///
     xline(0, lcolor(gs10)) xtitle(" ""Average Marginal Effect") ///
     graphregion(color(gs16)) ///
     mcolor(ebblue) ciopts(lcolor(ebblue)) ///
     name(m14, replace)
graph export m14.png, name(m14) replace

/* * * * * * * * * * * * * * * * * *   m15  * * * * * * * * * * * * * * * * * */
xtlogit y_binary einw aq ausl npd gren sil attackenL1N1 medienL1N1 hoaxL1N1 if east == 1
eststo: mfx
coefplot, drop(_cons) ///
     xline(0, lcolor(gs10)) xtitle(" ""Average Marginal Effect") ///
     graphregion(color(gs16)) ///
     mcolor(ebblue) ciopts(lcolor(ebblue)) ///
     name(m15, replace)
graph export m15.png, name(m15) replace

/* * * * * * * * * * * * * * * * * *   m16  * * * * * * * * * * * * * * * * * */
xtlogit y_binary einw aq ausl asyl npd gren sil attackenL1N1 medienL1N1 hoaxL1N1 if east == 1
eststo: mfx
coefplot, drop(_cons) ///
     xline(0, lcolor(gs10)) xtitle(" ""Average Marginal Effect") ///
     graphregion(color(gs16)) ///
     mcolor(ebblue) ciopts(lcolor(ebblue)) ///
     name(m16, replace)
graph export m16.png, name(m16) replace

/* * * * * * * * * * * * * * * * * *  Table * * * * * * * * * * * * * * * * * */
esttab using eastern_germany.rtf, margin cells(b(fmt(3) star) se(par(`"("' `")"') fmt(3)) ///
	p(par(`"["' `"]"') fmt(3))) scalars(chi2 p) sfmt(3) ///
	label replace compress discrete("") ///
	order(einw aq ausl asyl npd gren sil attackenL1N1 medienL1N1 hoaxL1N1) ///
	mtitles("Attacks" "Media" "Hoaxes" "Complete" "Complete + AS")
eststo clear


/******************************************************************************/
*							   Lag 2 Periods 								   *	
/******************************************************************************/

/* * * * * * * * * * * * * * * * * *   m17  * * * * * * * * * * * * * * * * * */
xtlogit y_binary einw aq ausl asyl npd gren sil attackenL12N1 medienL12N1 hoaxL12N1
eststo: mfx
coefplot, drop(_cons) ///
     xline(0, lcolor(gs10)) xtitle(" ""Average Marginal Effect") ///
     graphregion(color(gs16)) ///
     mcolor(ebblue) ciopts(lcolor(ebblue)) ///
     name(m17, replace)
graph export m17.png, name(m17) replace

/* * * * * * * * * * * * * * * * * *   m18  * * * * * * * * * * * * * * * * * */
xtlogit y_binary einw aq ausl asyl npd gren sil attackenL12N1 medienL12N1 hoaxL12N1 if east == 0
eststo: mfx
coefplot, drop(_cons) ///
     xline(0, lcolor(gs10)) xtitle(" ""Average Marginal Effect") ///
     graphregion(color(gs16)) ///
     mcolor(ebblue) ciopts(lcolor(ebblue)) ///
     name(m18, replace)
graph export m18.png, name(m18) replace

/* * * * * * * * * * * * * * * * * *   m19  * * * * * * * * * * * * * * * * * */
xtlogit y_binary einw aq ausl asyl npd gren sil attackenL12N1 medienL12N1 hoaxL12N1 if east == 1
eststo: mfx
coefplot, drop(_cons) ///
     xline(0, lcolor(gs10)) xtitle(" ""Average Marginal Effect") ///
     graphregion(color(gs16)) ///
     mcolor(ebblue) ciopts(lcolor(ebblue)) ///
     name(m19, replace)
graph export m19.png, name(m19) replace

/* * * * * * * * * * * * * * * * * *  Table * * * * * * * * * * * * * * * * * */
esttab using lag2t_robustness.rtf, margin cells(b(fmt(3) star) se(par(`"("' `")"') fmt(3)) ///
	p(par(`"["' `"]"') fmt(3))) scalars(chi2 p) sfmt(3) ///
	label replace compress discrete("") ///
	order(einw aq ausl asyl npd gren sil attackenL12N1 medienL12N1 hoaxL12N1) ///
	mtitles("Germany" "West Germany" "East Germany")
eststo clear


/******************************************************************************/
*							   Lag 2 Counties								   *	
/******************************************************************************/

/* * * * * * * * * * * * * * * * * *   m20  * * * * * * * * * * * * * * * * * */
xtlogit y_binary einw aq ausl asyl npd gren sil attackenL1N12 medienL1N12 hoaxL1N12
eststo: mfx
coefplot, drop(_cons) ///
     xline(0, lcolor(gs10)) xtitle(" ""Average Marginal Effect") ///
     graphregion(color(gs16)) ///
     mcolor(ebblue) ciopts(lcolor(ebblue)) ///
     name(m20, replace)
graph export m20.png, name(m20) replace

/* * * * * * * * * * * * * * * * * *   m21  * * * * * * * * * * * * * * * * * */
xtlogit y_binary einw aq ausl asyl npd gren sil attackenL1N12 medienL1N12 hoaxL1N12 if east == 0
eststo: mfx
coefplot, drop(_cons) ///
     xline(0, lcolor(gs10)) xtitle(" ""Average Marginal Effect") ///
     graphregion(color(gs16)) ///
     mcolor(ebblue) ciopts(lcolor(ebblue)) ///
     name(m21, replace)
graph export m21.png, name(m21) replace

/* * * * * * * * * * * * * * * * * *   m22  * * * * * * * * * * * * * * * * * */
xtlogit y_binary einw aq ausl asyl npd gren attackenL1N12 medienL1N12 hoaxL1N12 if east == 1
eststo: mfx
coefplot, drop(_cons) ///
     xline(0, lcolor(gs10)) xtitle(" ""Average Marginal Effect") ///
     graphregion(color(gs16)) ///
     mcolor(ebblue) ciopts(lcolor(ebblue)) ///
     name(m22, replace)
graph export m22.png, name(m22) replace

/* * * * * * * * * * * * * * * * * *  Table * * * * * * * * * * * * * * * * * */
esttab using lag2c_robustness.rtf, margin cells(b(fmt(3) star) se(par(`"("' `")"') fmt(3)) ///
	p(par(`"["' `"]"') fmt(3))) scalars(chi2 p) sfmt(3) ///
	label replace compress discrete("") ///
	order(einw aq ausl asyl npd gren sil attackenL1N12 medienL1N12 hoaxL1N12) ///
	mtitles("Germany" "West Germany" "East Germany")
eststo clear


/******************************************************************************/
*						   Lag 2 Periods & Counties							   *	
/******************************************************************************/

/* * * * * * * * * * * * * * * * * *   m23  * * * * * * * * * * * * * * * * * */
xtlogit y_binary einw aq ausl asyl npd gren sil attackenL12N12 medienL12N12 hoaxL12N1
eststo: mfx
coefplot, drop(_cons) ///
     xline(0, lcolor(gs10)) xtitle(" ""Average Marginal Effect") ///
     graphregion(color(gs16)) ///
     mcolor(ebblue) ciopts(lcolor(ebblue)) ///
     name(m23, replace)
graph export m23.png, name(m23) replace

/* * * * * * * * * * * * * * * * * *   m24  * * * * * * * * * * * * * * * * * */
xtlogit y_binary einw aq ausl asyl npd gren sil attackenL12N12 medienL12N12 hoaxL12N12 if east == 0
eststo: mfx
coefplot, drop(_cons) ///
     xline(0, lcolor(gs10)) xtitle(" ""Average Marginal Effect") ///
     graphregion(color(gs16)) ///
     mcolor(ebblue) ciopts(lcolor(ebblue)) ///
     name(m24, replace)
graph export m24.png, name(m24) replace

/* * * * * * * * * * * * * * * * * *   m25  * * * * * * * * * * * * * * * * * */
xtlogit y_binary einw aq ausl asyl npd gren sil attackenL12N12 medienL12N12 hoaxL12N12 if east == 1
eststo: mfx
coefplot, drop(_cons) ///
     xline(0, lcolor(gs10)) xtitle(" ""Average Marginal Effect") ///
     graphregion(color(gs16)) ///
     mcolor(ebblue) ciopts(lcolor(ebblue)) ///
     name(m25, replace)
graph export m25.png, name(m25) replace

/* * * * * * * * * * * * * * * * * *  Table * * * * * * * * * * * * * * * * * */
esttab using lag2tc_robustness.rtf, margin cells(b(fmt(3) star) se(par(`"("' `")"') fmt(3)) ///
	p(par(`"["' `"]"') fmt(3))) scalars(chi2 p) sfmt(3) ///
	label replace compress discrete("") ///
	order(einw aq ausl asyl npd gren sil attackenL12N12 medienL12N12 hoaxL12N12) ///
	mtitles("Germany" "West Germany" "East Germany")
eststo clear


/******************************************************************************/
*						   Use 2014 Asylum Seekers							   *	
/******************************************************************************/

/* * * * * * * * * * * * * * * * * *   m26  * * * * * * * * * * * * * * * * * */
xtlogit y_binary einw aq ausl asyl_2014 npd gren sil attackenL1N1 medienL1N1 hoaxL1N1
eststo: mfx
coefplot, drop(_cons) ///
     xline(0, lcolor(gs10)) xtitle(" ""Average Marginal Effect") ///
     graphregion(color(gs16)) ///
     mcolor(ebblue) ciopts(lcolor(ebblue)) ///
     name(m26, replace)
graph export m26.png, name(m26) replace

/* * * * * * * * * * * * * * * * * *   m27  * * * * * * * * * * * * * * * * * */
xtlogit y_binary einw aq ausl asyl_2014 npd gren sil attackenL1N1 medienL1N1 hoaxL1N1 if east == 0
eststo: mfx
coefplot, drop(_cons) ///
     xline(0, lcolor(gs10)) xtitle(" ""Average Marginal Effect") ///
     graphregion(color(gs16)) ///
     mcolor(ebblue) ciopts(lcolor(ebblue)) ///
     name(m27, replace)
graph export m27.png, name(m27) replace

/* * * * * * * * * * * * * * * * * *   m28  * * * * * * * * * * * * * * * * * */
xtlogit y_binary einw aq ausl asyl_2014 npd gren sil attackenL1N1 medienL1N1 hoaxL1N1 if east == 1
eststo: mfx
coefplot, drop(_cons) ///
     xline(0, lcolor(gs10)) xtitle(" ""Average Marginal Effect") ///
     graphregion(color(gs16)) ///
     mcolor(ebblue) ciopts(lcolor(ebblue)) ///
     name(m28, replace)
graph export m28.png, name(m28) replace

/* * * * * * * * * * * * * * * * * *  Table * * * * * * * * * * * * * * * * * */
esttab using asyl_robustness.rtf, margin cells(b(fmt(3) star) se(par(`"("' `")"') fmt(3)) ///
	p(par(`"["' `"]"') fmt(3))) scalars(chi2 p) sfmt(3) ///
	label replace compress discrete("") ///
	order(einw aq ausl asyl_2014 npd gren sil attackenL1N1 medienL1N1 hoaxL1N1) ///
	mtitles("Germany" "West Germany" "East Germany")
eststo clear


/******************************************************************************/
*						  	 	Event Decay Length							   *	
/******************************************************************************/

/* * * * * * * * * * * * * * * * * *   m29  * * * * * * * * * * * * * * * * * */
xtlogit y_binary einw aq ausl asyl npd gren_2 sil_2 attackenL1N1 medienL1N1 hoaxL1N1
eststo: mfx
coefplot, drop(_cons) ///
     xline(0, lcolor(gs10)) xtitle(" ""Average Marginal Effect") ///
     graphregion(color(gs16)) ///
     mcolor(ebblue) ciopts(lcolor(ebblue)) ///
     name(m29, replace)
graph export m29.png, name(m29) replace

/* * * * * * * * * * * * * * * * * *   m30  * * * * * * * * * * * * * * * * * */
xtlogit y_binary einw aq ausl asyl npd gren_3 sil_3 attackenL1N1 medienL1N1 hoaxL1N1 if east == 0
eststo: mfx
coefplot, drop(_cons) ///
     xline(0, lcolor(gs10)) xtitle(" ""Average Marginal Effect") ///
     graphregion(color(gs16)) ///
     mcolor(ebblue) ciopts(lcolor(ebblue)) ///
     name(m30, replace)
graph export m30.png, name(m30) replace

/* * * * * * * * * * * * * * * * * *   m31  * * * * * * * * * * * * * * * * * */
xtlogit y_binary einw aq ausl asyl npd gren_4 sil_4 attackenL1N1 medienL1N1 hoaxL1N1 if east == 0
eststo: mfx
coefplot, drop(_cons) ///
     xline(0, lcolor(gs10)) xtitle(" ""Average Marginal Effect") ///
     graphregion(color(gs16)) ///
     mcolor(ebblue) ciopts(lcolor(ebblue)) ///
     name(m31, replace)
graph export m31.png, name(m31) replace

/* * * * * * * * * * * * * * * * * *   m32  * * * * * * * * * * * * * * * * * */
xtlogit y_binary einw aq ausl asyl npd gren_5 sil_5 attackenL1N1 medienL1N1 hoaxL1N1 if east == 0
eststo: mfx
coefplot, drop(_cons) ///
     xline(0, lcolor(gs10)) xtitle(" ""Average Marginal Effect") ///
     graphregion(color(gs16)) ///
     mcolor(ebblue) ciopts(lcolor(ebblue)) ///
     name(m32, replace)
graph export m32.png, name(m32) replace

/* * * * * * * * * * * * * * * * * *   m33  * * * * * * * * * * * * * * * * * */
xtlogit y_binary einw aq ausl asyl npd gren_6 sil_6 attackenL1N1 medienL1N1 hoaxL1N1 if east == 0
eststo: mfx
coefplot, drop(_cons) ///
     xline(0, lcolor(gs10)) xtitle(" ""Average Marginal Effect") ///
     graphregion(color(gs16)) ///
     mcolor(ebblue) ciopts(lcolor(ebblue)) ///
     name(m33, replace)
graph export m33.png, name(m33) replace

/* * * * * * * * * * * * * * * * * *  Table * * * * * * * * * * * * * * * * * */
esttab using decay_robustness.rtf, margin cells(b(fmt(3) star) se(par(`"("' `")"') fmt(3)) ///
	p(par(`"["' `"]"') fmt(3))) scalars(chi2 p) sfmt(3) ///
	label replace compress discrete("") ///
	order(einw aq ausl asyl npd gren_2 sil_2 gren_3 sil_3 gren_4 sil_4 ///
		gren_5 sil_5 gren_6 sil_6 attackenL1N1 medienL1N1 hoaxL1N1) ///
	mtitles("4 Week Decay" "6 Week Decay" "8 Week Decay" "10 Week Decay" "12 Week Decay")
eststo clear
